# Supplementary material for: The Association of Dietary Diabetes Risk Reduction Score and the Risk of Cancer: A Systematic Review and Meta-Analysis of Observational Studies
Source: Nutrients. 2025 Dec 4;17(23):3802. doi: 10.3390/nu17233802 (PMC12693901; doi:10.3390/nu17233802)
Supplement: Supplementary file 1 [file nutrients-17-03802-s001.zip]

Archive with 1 entries (1 files):
- nutrients-3938850-supplementary.pdf
